# Supplementary material for: Visualizing Parcel-Level Lead Risk Using an Exterior Housing-Based Index
Source: Int J Environ Res Public Health. 2024 Dec 27;22(1):16. doi: 10.3390/ijerph22010016 (PMC11765214; doi:10.3390/ijerph22010016)
Supplement: Supplementary file 1 [file ijerph-22-00016-s001.zip]

Archive with 1 entries (1 files):
- ijerph-3306907-supplementary.pdf
